# Supplementary material for: Estimating allele frequencies, ancestry proportions and genotype likelihoods in the presence of mapping bias
Source: G3 (Bethesda). 2025 Jul 30;15(10):jkaf172. doi: 10.1093/g3journal/jkaf172 (PMC12506655; doi:10.1093/g3journal/jkaf172)
Supplement: jkaf172_Supplementary_Data [file jkaf172_supplementary_data.zip]

Archive with 2 entries (2 files):
- Data_S1_G3-2025-406068.xlsx
- Supplemental_Figures_and_Tables_G3-2025-406068.pdf
