# Supplementary material for: Estimating allele frequencies, ancestry proportions and genotype likelihoods in the presence of mapping bias
Source: G3 (Bethesda). 2025 Jul 30;15(10):jkaf172. doi: 10.1093/g3journal/jkaf172 (PMC12506655; doi:10.1093/g3journal/jkaf172)
Supplement: jkaf172_Supplementary_Data [file jkaf172_supplementary_data.zip › Data_S1_G3-2025-406068.xlsx]

## Sheet: Genotype likelihood methods
Reference genome	Simulated admixture proportion	GL type	Method	Median estimate	Q1	Q3	Depth	Divergence
S1	0.1	Standard	fastNGSadmix nonpruned	0.27771	0.271543	0.283115	0.5X	20000
S1	0.1	Standard	fastNGSadmix pruned	0.32848	0.320745	0.332072	0.5X	20000
S1	0.1	Standard	NGSadmix nonpruned	0.1214	0.10999	0.132851	0.5X	20000
S1	0.1	Standard	NGSadmix pruned	0.159552	0.147778	0.17054	0.5X	20000
S1	0.1	Corrected	fastNGSadmix nonpruned	0.27921	0.27296	0.284537	0.5X	20000
S1	0.1	Corrected	fastNGSadmix pruned	0.329575	0.32104	0.332597	0.5X	20000
S1	0.1	Corrected	NGSadmix nonpruned	0.123077	0.111959	0.134263	0.5X	20000
S1	0.1	Corrected	NGSadmix pruned	0.160613	0.148637	0.171711	0.5X	20000
S1	0.5	Standard	fastNGSadmix nonpruned	0.57233	0.56624	0.579481	0.5X	20000
S1	0.5	Standard	fastNGSadmix pruned	0.561617	0.55582	0.568471	0.5X	20000
S1	0.5	Standard	NGSadmix nonpruned	0.586935	0.577577	0.594695	0.5X	20000
S1	0.5	Standard	NGSadmix pruned	0.574844	0.566818	0.583224	0.5X	20000
S1	0.5	Corrected	fastNGSadmix nonpruned	0.571858	0.565574	0.578779	0.5X	20000
S1	0.5	Corrected	fastNGSadmix pruned	0.561268	0.555303	0.567873	0.5X	20000
S1	0.5	Corrected	NGSadmix nonpruned	0.586225	0.576924	0.593561	0.5X	20000
S1	0.5	Corrected	NGSadmix pruned	0.57448	0.566585	0.582623	0.5X	20000
S1	0.9	Standard	fastNGSadmix nonpruned	0.87902	0.874735	0.881685	0.5X	20000
S1	0.9	Standard	fastNGSadmix pruned	0.842475	0.838655	0.845135	0.5X	20000
S1	0.9	Standard	NGSadmix nonpruned	0.941718	0.936289	0.945109	0.5X	20000
S1	0.9	Standard	NGSadmix pruned	0.916452	0.911481	0.921219	0.5X	20000
S1	0.9	Corrected	fastNGSadmix nonpruned	0.87759	0.87331	0.880235	0.5X	20000
S1	0.9	Corrected	fastNGSadmix pruned	0.841565	0.8379	0.844255	0.5X	20000
S1	0.9	Corrected	NGSadmix nonpruned	0.940602	0.935136	0.944213	0.5X	20000
S1	0.9	Corrected	NGSadmix pruned	0.915875	0.910893	0.920141	0.5X	20000
S2	0.1	Standard	fastNGSadmix nonpruned	0.27271	0.265605	0.279315	0.5X	20000
S2	0.1	Standard	fastNGSadmix pruned	0.32353	0.318145	0.327845	0.5X	20000
S2	0.1	Standard	NGSadmix nonpruned	0.116938	0.107372	0.1301	0.5X	20000
S2	0.1	Standard	NGSadmix pruned	0.159198	0.144052	0.17094	0.5X	20000
S2	0.1	Corrected	fastNGSadmix nonpruned	0.277225	0.270213	0.283785	0.5X	20000
S2	0.1	Corrected	fastNGSadmix pruned	0.327045	0.321283	0.331018	0.5X	20000
S2	0.1	Corrected	NGSadmix nonpruned	0.119484	0.109936	0.13299	0.5X	20000
S2	0.1	Corrected	NGSadmix pruned	0.160011	0.143581	0.171876	0.5X	20000
S2	0.5	Standard	fastNGSadmix nonpruned	0.564867	0.559326	0.572045	0.5X	20000
S2	0.5	Standard	fastNGSadmix pruned	0.556517	0.551044	0.563244	0.5X	20000
S2	0.5	Standard	NGSadmix nonpruned	0.577035	0.568795	0.585593	0.5X	20000
S2	0.5	Standard	NGSadmix pruned	0.568028	0.560628	0.577236	0.5X	20000
S2	0.5	Corrected	fastNGSadmix nonpruned	0.567917	0.562458	0.575002	0.5X	20000
S2	0.5	Corrected	fastNGSadmix pruned	0.558965	0.553406	0.56582	0.5X	20000
S2	0.5	Corrected	NGSadmix nonpruned	0.580934	0.572509	0.589006	0.5X	20000
S2	0.5	Corrected	NGSadmix pruned	0.571102	0.56386	0.580333	0.5X	20000
S2	0.9	Standard	fastNGSadmix nonpruned	0.875015	0.87053	0.87779	0.5X	20000
S2	0.9	Standard	fastNGSadmix pruned	0.838695	0.8356	0.84162	0.5X	20000
S2	0.9	Standard	NGSadmix nonpruned	0.939137	0.934582	0.942638	0.5X	20000
S2	0.9	Standard	NGSadmix pruned	0.914316	0.908728	0.919065	0.5X	20000
S2	0.9	Corrected	fastNGSadmix nonpruned	0.87518	0.870775	0.877765	0.5X	20000
S2	0.9	Corrected	fastNGSadmix pruned	0.839335	0.83604	0.84253	0.5X	20000
S2	0.9	Corrected	NGSadmix nonpruned	0.939081	0.934468	0.942081	0.5X	20000
S2	0.9	Corrected	NGSadmix pruned	0.914414	0.908811	0.919113	0.5X	20000
S3	0.1	Standard	fastNGSadmix nonpruned	0.28401	0.277275	0.290932	0.5X	20000
S3	0.1	Standard	fastNGSadmix pruned	0.333525	0.327647	0.337543	0.5X	20000
S3	0.1	Standard	NGSadmix nonpruned	0.123488	0.114535	0.137079	0.5X	20000
S3	0.1	Standard	NGSadmix pruned	0.162775	0.152758	0.17395	0.5X	20000
S3	0.1	Corrected	fastNGSadmix nonpruned	0.282085	0.275373	0.288805	0.5X	20000
S3	0.1	Corrected	fastNGSadmix pruned	0.331355	0.325228	0.334785	0.5X	20000
S3	0.1	Corrected	NGSadmix nonpruned	0.123335	0.114345	0.136575	0.5X	20000
S3	0.1	Corrected	NGSadmix pruned	0.162065	0.151649	0.172853	0.5X	20000
S3	0.5	Standard	fastNGSadmix nonpruned	0.58003	0.574639	0.58647	0.5X	20000
S3	0.5	Standard	fastNGSadmix pruned	0.567407	0.562274	0.57409	0.5X	20000
S3	0.5	Standard	NGSadmix nonpruned	0.596214	0.587013	0.603255	0.5X	20000
S3	0.5	Standard	NGSadmix pruned	0.582475	0.575058	0.591434	0.5X	20000
S3	0.5	Corrected	fastNGSadmix nonpruned	0.575738	0.570371	0.582595	0.5X	20000
S3	0.5	Corrected	fastNGSadmix pruned	0.564063	0.558835	0.570871	0.5X	20000
S3	0.5	Corrected	NGSadmix nonpruned	0.59134	0.582457	0.598508	0.5X	20000
S3	0.5	Corrected	NGSadmix pruned	0.578735	0.571011	0.587758	0.5X	20000
S3	0.9	Standard	fastNGSadmix nonpruned	0.880845	0.876555	0.884095	0.5X	20000
S3	0.9	Standard	fastNGSadmix pruned	0.843215	0.840885	0.8462	0.5X	20000
S3	0.9	Standard	NGSadmix nonpruned	0.944658	0.940228	0.947424	0.5X	20000
S3	0.9	Standard	NGSadmix pruned	0.916977	0.913091	0.921898	0.5X	20000
S3	0.9	Corrected	fastNGSadmix nonpruned	0.877695	0.87322	0.88059	0.5X	20000
S3	0.9	Corrected	fastNGSadmix pruned	0.84048	0.838255	0.843485	0.5X	20000
S3	0.9	Corrected	NGSadmix nonpruned	0.942571	0.938075	0.94599	0.5X	20000
S3	0.9	Corrected	NGSadmix pruned	0.915785	0.911773	0.920251	0.5X	20000
S1	0.1	Standard	fastNGSadmix nonpruned	0.226518	0.216174	0.235013	0.5X	50000
S1	0.1	Standard	fastNGSadmix pruned	0.33277	0.322881	0.343166	0.5X	50000
S1	0.1	Standard	NGSadmix nonpruned	0.0970671	0.0885406	0.10647	0.5X	50000
S1	0.1	Standard	NGSadmix pruned	0.124532	0.107387	0.151706	0.5X	50000
S1	0.1	Corrected	fastNGSadmix nonpruned	0.22926	0.218271	0.237154	0.5X	50000
S1	0.1	Corrected	fastNGSadmix pruned	0.333597	0.323965	0.342948	0.5X	50000
S1	0.1	Corrected	NGSadmix nonpruned	0.0991631	0.0910055	0.10846	0.5X	50000
S1	0.1	Corrected	NGSadmix pruned	0.126887	0.107246	0.152588	0.5X	50000
S1	0.5	Standard	fastNGSadmix nonpruned	0.562462	0.553749	0.570325	0.5X	50000
S1	0.5	Standard	fastNGSadmix pruned	0.540165	0.528317	0.547515	0.5X	50000
S1	0.5	Standard	NGSadmix nonpruned	0.568233	0.558746	0.578095	0.5X	50000
S1	0.5	Standard	NGSadmix pruned	0.546388	0.529329	0.556024	0.5X	50000
S1	0.5	Corrected	fastNGSadmix nonpruned	0.561932	0.552174	0.569964	0.5X	50000
S1	0.5	Corrected	fastNGSadmix pruned	0.540035	0.52761	0.547169	0.5X	50000
S1	0.5	Corrected	NGSadmix nonpruned	0.567768	0.557815	0.577285	0.5X	50000
S1	0.5	Corrected	NGSadmix pruned	0.546461	0.527182	0.557241	0.5X	50000
S1	0.9	Standard	fastNGSadmix nonpruned	0.894275	0.889365	0.89975	0.5X	50000
S1	0.9	Standard	fastNGSadmix pruned	0.824685	0.815005	0.831555	0.5X	50000
S1	0.9	Standard	NGSadmix nonpruned	0.93692	0.932182	0.942656	0.5X	50000
S1	0.9	Standard	NGSadmix pruned	0.902462	0.890029	0.911904	0.5X	50000
S1	0.9	Corrected	fastNGSadmix nonpruned	0.891915	0.88729	0.89791	0.5X	50000
S1	0.9	Corrected	fastNGSadmix pruned	0.8235	0.813655	0.830685	0.5X	50000
S1	0.9	Corrected	NGSadmix nonpruned	0.935423	0.93025	0.940778	0.5X	50000
S1	0.9	Corrected	NGSadmix pruned	0.902071	0.887916	0.910995	0.5X	50000
S2	0.1	Standard	fastNGSadmix nonpruned	0.219647	0.212333	0.228596	0.5X	50000
S2	0.1	Standard	fastNGSadmix pruned	0.33159	0.323725	0.339973	0.5X	50000
S2	0.1	Standard	NGSadmix nonpruned	0.0922169	0.0839934	0.100604	0.5X	50000
S2	0.1	Standard	NGSadmix pruned	0.132265	0.109808	0.149852	0.5X	50000
S2	0.1	Corrected	fastNGSadmix nonpruned	0.22654	0.218427	0.23542	0.5X	50000
S2	0.1	Corrected	fastNGSadmix pruned	0.33619	0.328587	0.344265	0.5X	50000
S2	0.1	Corrected	NGSadmix nonpruned	0.095186	0.0867677	0.10462	0.5X	50000
S2	0.1	Corrected	NGSadmix pruned	0.131795	0.108493	0.149361	0.5X	50000
S2	0.5	Standard	fastNGSadmix nonpruned	0.548508	0.53828	0.556696	0.5X	50000
S2	0.5	Standard	fastNGSadmix pruned	0.53106	0.521991	0.540411	0.5X	50000
S2	0.5	Standard	NGSadmix nonpruned	0.551198	0.538999	0.561076	0.5X	50000
S2	0.5	Standard	NGSadmix pruned	0.533134	0.522259	0.546907	0.5X	50000
S2	0.5	Corrected	fastNGSadmix nonpruned	0.553955	0.543602	0.562153	0.5X	50000
S2	0.5	Corrected	fastNGSadmix pruned	0.535795	0.526487	0.544204	0.5X	50000
S2	0.5	Corrected	NGSadmix nonpruned	0.557718	0.546193	0.568787	0.5X	50000
S2	0.5	Corrected	NGSadmix pruned	0.539818	0.529101	0.553524	0.5X	50000
S2	0.9	Standard	fastNGSadmix nonpruned	0.883705	0.877405	0.88725	0.5X	50000
S2	0.9	Standard	fastNGSadmix pruned	0.80794	0.7979	0.812875	0.5X	50000
S2	0.9	Standard	NGSadmix nonpruned	0.932182	0.926487	0.935829	0.5X	50000
S2	0.9	Standard	NGSadmix pruned	0.894821	0.887019	0.907224	0.5X	50000
S2	0.9	Corrected	fastNGSadmix nonpruned	0.88439	0.878345	0.88852	0.5X	50000
S2	0.9	Corrected	fastNGSadmix pruned	0.80886	0.79919	0.81387	0.5X	50000
S2	0.9	Corrected	NGSadmix nonpruned	0.932794	0.926892	0.9366	0.5X	50000
S2	0.9	Corrected	NGSadmix pruned	0.895723	0.888592	0.907172	0.5X	50000
S3	0.1	Standard	fastNGSadmix nonpruned	0.240305	0.231246	0.249531	0.5X	50000
S3	0.1	Standard	fastNGSadmix pruned	0.346235	0.337541	0.35521	0.5X	50000
S3	0.1	Standard	NGSadmix nonpruned	0.104067	0.0955405	0.113558	0.5X	50000
S3	0.1	Standard	NGSadmix pruned	0.134915	0.108185	0.151811	0.5X	50000
S3	0.1	Corrected	fastNGSadmix nonpruned	0.237008	0.228337	0.246227	0.5X	50000
S3	0.1	Corrected	fastNGSadmix pruned	0.342523	0.334475	0.352095	0.5X	50000
S3	0.1	Corrected	NGSadmix nonpruned	0.103413	0.0951136	0.112169	0.5X	50000
S3	0.1	Corrected	NGSadmix pruned	0.13422	0.110066	0.151966	0.5X	50000
S3	0.5	Standard	fastNGSadmix nonpruned	0.57649	0.566561	0.584116	0.5X	50000
S3	0.5	Standard	fastNGSadmix pruned	0.541682	0.536069	0.55209	0.5X	50000
S3	0.5	Standard	NGSadmix nonpruned	0.586198	0.57726	0.593529	0.5X	50000
S3	0.5	Standard	NGSadmix pruned	0.550489	0.541106	0.560662	0.5X	50000
S3	0.5	Corrected	fastNGSadmix nonpruned	0.569825	0.559699	0.577349	0.5X	50000
S3	0.5	Corrected	fastNGSadmix pruned	0.537225	0.532069	0.547236	0.5X	50000
S3	0.5	Corrected	NGSadmix nonpruned	0.578982	0.56888	0.586418	0.5X	50000
S3	0.5	Corrected	NGSadmix pruned	0.54444	0.535659	0.553612	0.5X	50000
S3	0.9	Standard	fastNGSadmix nonpruned	0.895045	0.88964	0.89926	0.5X	50000
S3	0.9	Standard	fastNGSadmix pruned	0.81417	0.80716	0.821665	0.5X	50000
S3	0.9	Standard	NGSadmix nonpruned	0.941866	0.937607	0.946183	0.5X	50000
S3	0.9	Standard	NGSadmix pruned	0.90016	0.894774	0.913089	0.5X	50000
S3	0.9	Corrected	fastNGSadmix nonpruned	0.890585	0.88533	0.89504	0.5X	50000
S3	0.9	Corrected	fastNGSadmix pruned	0.811235	0.803925	0.818885	0.5X	50000
S3	0.9	Corrected	NGSadmix nonpruned	0.93988	0.933863	0.943545	0.5X	50000
S3	0.9	Corrected	NGSadmix pruned	0.898546	0.892051	0.912335	0.5X	50000
S1	0.1	Standard	fastNGSadmix nonpruned	0.276925	0.271678	0.284492	0.5X.MAPQ25	20000
S1	0.1	Standard	fastNGSadmix pruned	0.324615	0.31947	0.32896	0.5X.MAPQ25	20000
S1	0.1	Standard	NGSadmix nonpruned	0.122484	0.113921	0.13267	0.5X.MAPQ25	20000
S1	0.1	Standard	NGSadmix pruned	0.156932	0.148058	0.170297	0.5X.MAPQ25	20000
S1	0.1	Corrected	fastNGSadmix nonpruned	0.277235	0.272097	0.284885	0.5X.MAPQ25	20000
S1	0.1	Corrected	fastNGSadmix pruned	0.324855	0.319647	0.329085	0.5X.MAPQ25	20000
S1	0.1	Corrected	NGSadmix nonpruned	0.123033	0.114266	0.133372	0.5X.MAPQ25	20000
S1	0.1	Corrected	NGSadmix pruned	0.156891	0.148454	0.170833	0.5X.MAPQ25	20000
S1	0.5	Standard	fastNGSadmix nonpruned	0.572568	0.566819	0.57642	0.5X.MAPQ25	20000
S1	0.5	Standard	fastNGSadmix pruned	0.562658	0.557721	0.567374	0.5X.MAPQ25	20000
S1	0.5	Standard	NGSadmix nonpruned	0.586273	0.577845	0.590464	0.5X.MAPQ25	20000
S1	0.5	Standard	NGSadmix pruned	0.576301	0.568887	0.58177	0.5X.MAPQ25	20000
S1	0.5	Corrected	fastNGSadmix nonpruned	0.572342	0.566629	0.576144	0.5X.MAPQ25	20000
S1	0.5	Corrected	fastNGSadmix pruned	0.562488	0.557584	0.567178	0.5X.MAPQ25	20000
S1	0.5	Corrected	NGSadmix nonpruned	0.586023	0.577616	0.590074	0.5X.MAPQ25	20000
S1	0.5	Corrected	NGSadmix pruned	0.576236	0.568625	0.581651	0.5X.MAPQ25	20000
S1	0.9	Standard	fastNGSadmix nonpruned	0.879023	0.876684	0.883109	0.5X.MAPQ25	20000
S1	0.9	Standard	fastNGSadmix pruned	0.845017	0.842859	0.84983	0.5X.MAPQ25	20000
S1	0.9	Standard	NGSadmix nonpruned	0.939371	0.937033	0.944731	0.5X.MAPQ25	20000
S1	0.9	Standard	NGSadmix pruned	0.917734	0.911568	0.921655	0.5X.MAPQ25	20000
S1	0.9	Corrected	fastNGSadmix nonpruned	0.87851	0.876206	0.882552	0.5X.MAPQ25	20000
S1	0.9	Corrected	fastNGSadmix pruned	0.844677	0.842457	0.849495	0.5X.MAPQ25	20000
S1	0.9	Corrected	NGSadmix nonpruned	0.939053	0.936849	0.94444	0.5X.MAPQ25	20000
S1	0.9	Corrected	NGSadmix pruned	0.917449	0.911307	0.921426	0.5X.MAPQ25	20000
S2	0.1	Standard	fastNGSadmix nonpruned	0.2766	0.270817	0.283432	0.5X.MAPQ25	20000
S2	0.1	Standard	fastNGSadmix pruned	0.324965	0.31933	0.328002	0.5X.MAPQ25	20000
S2	0.1	Standard	NGSadmix nonpruned	0.122137	0.113834	0.132341	0.5X.MAPQ25	20000
S2	0.1	Standard	NGSadmix pruned	0.15903	0.148617	0.168891	0.5X.MAPQ25	20000
S2	0.1	Corrected	fastNGSadmix nonpruned	0.277575	0.27185	0.28439	0.5X.MAPQ25	20000
S2	0.1	Corrected	fastNGSadmix pruned	0.3256	0.320142	0.328632	0.5X.MAPQ25	20000
S2	0.1	Corrected	NGSadmix nonpruned	0.122993	0.114394	0.133059	0.5X.MAPQ25	20000
S2	0.1	Corrected	NGSadmix pruned	0.159063	0.149047	0.169101	0.5X.MAPQ25	20000
S2	0.5	Standard	fastNGSadmix nonpruned	0.570915	0.565054	0.575019	0.5X.MAPQ25	20000
S2	0.5	Standard	fastNGSadmix pruned	0.56164	0.557245	0.566801	0.5X.MAPQ25	20000
S2	0.5	Standard	NGSadmix nonpruned	0.584602	0.576008	0.588078	0.5X.MAPQ25	20000
S2	0.5	Standard	NGSadmix pruned	0.574242	0.567899	0.580566	0.5X.MAPQ25	20000
S2	0.5	Corrected	fastNGSadmix nonpruned	0.571268	0.565361	0.575392	0.5X.MAPQ25	20000
S2	0.5	Corrected	fastNGSadmix pruned	0.561965	0.557581	0.567065	0.5X.MAPQ25	20000
S2	0.5	Corrected	NGSadmix nonpruned	0.585095	0.576548	0.588618	0.5X.MAPQ25	20000
S2	0.5	Corrected	NGSadmix pruned	0.574566	0.568462	0.580991	0.5X.MAPQ25	20000
S2	0.9	Standard	fastNGSadmix nonpruned	0.877297	0.874966	0.880607	0.5X.MAPQ25	20000
S2	0.9	Standard	fastNGSadmix pruned	0.843248	0.839503	0.84696	0.5X.MAPQ25	20000
S2	0.9	Standard	NGSadmix nonpruned	0.938763	0.936199	0.944169	0.5X.MAPQ25	20000
S2	0.9	Standard	NGSadmix pruned	0.91651	0.91066	0.921707	0.5X.MAPQ25	20000
S2	0.9	Corrected	fastNGSadmix nonpruned	0.877012	0.874795	0.880335	0.5X.MAPQ25	20000
S2	0.9	Corrected	fastNGSadmix pruned	0.843015	0.839392	0.846759	0.5X.MAPQ25	20000
S2	0.9	Corrected	NGSadmix nonpruned	0.938647	0.936149	0.944107	0.5X.MAPQ25	20000
S2	0.9	Corrected	NGSadmix pruned	0.916377	0.91053	0.921655	0.5X.MAPQ25	20000
S3	0.1	Standard	fastNGSadmix nonpruned	0.28016	0.273207	0.286265	0.5X.MAPQ25	20000
S3	0.1	Standard	fastNGSadmix pruned	0.32576	0.320912	0.330603	0.5X.MAPQ25	20000
S3	0.1	Standard	NGSadmix nonpruned	0.123945	0.115598	0.13408	0.5X.MAPQ25	20000
S3	0.1	Standard	NGSadmix pruned	0.160109	0.148102	0.168878	0.5X.MAPQ25	20000
S3	0.1	Corrected	fastNGSadmix nonpruned	0.280025	0.273157	0.286197	0.5X.MAPQ25	20000
S3	0.1	Corrected	fastNGSadmix pruned	0.325535	0.32065	0.330285	0.5X.MAPQ25	20000
S3	0.1	Corrected	NGSadmix nonpruned	0.124126	0.115783	0.134346	0.5X.MAPQ25	20000
S3	0.1	Corrected	NGSadmix pruned	0.159878	0.148237	0.168769	0.5X.MAPQ25	20000
S3	0.5	Standard	fastNGSadmix nonpruned	0.57487	0.569229	0.57821	0.5X.MAPQ25	20000
S3	0.5	Standard	fastNGSadmix pruned	0.564695	0.55941	0.569045	0.5X.MAPQ25	20000
S3	0.5	Standard	NGSadmix nonpruned	0.588543	0.580261	0.592735	0.5X.MAPQ25	20000
S3	0.5	Standard	NGSadmix pruned	0.577417	0.571327	0.58386	0.5X.MAPQ25	20000
S3	0.5	Corrected	fastNGSadmix nonpruned	0.573943	0.568268	0.577346	0.5X.MAPQ25	20000
S3	0.5	Corrected	fastNGSadmix pruned	0.563963	0.55866	0.568184	0.5X.MAPQ25	20000
S3	0.5	Corrected	NGSadmix nonpruned	0.587725	0.579266	0.591711	0.5X.MAPQ25	20000
S3	0.5	Corrected	NGSadmix pruned	0.576835	0.570674	0.583126	0.5X.MAPQ25	20000
S3	0.9	Standard	fastNGSadmix nonpruned	0.87915	0.876695	0.882419	0.5X.MAPQ25	20000
S3	0.9	Standard	fastNGSadmix pruned	0.845063	0.842849	0.848654	0.5X.MAPQ25	20000
S3	0.9	Standard	NGSadmix nonpruned	0.94037	0.9378	0.945825	0.5X.MAPQ25	20000
S3	0.9	Standard	NGSadmix pruned	0.918066	0.912808	0.92324	0.5X.MAPQ25	20000
S3	0.9	Corrected	fastNGSadmix nonpruned	0.878343	0.875749	0.881536	0.5X.MAPQ25	20000
S3	0.9	Corrected	fastNGSadmix pruned	0.84435	0.842185	0.848006	0.5X.MAPQ25	20000
S3	0.9	Corrected	NGSadmix nonpruned	0.939829	0.937324	0.945475	0.5X.MAPQ25	20000
S3	0.9	Corrected	NGSadmix pruned	0.917698	0.91251	0.922983	0.5X.MAPQ25	20000
S1	0.1	Standard	fastNGSadmix nonpruned	0.22816	0.216595	0.2347	0.5X.MAPQ25	50000
S1	0.1	Standard	fastNGSadmix pruned	0.331632	0.323298	0.342346	0.5X.MAPQ25	50000
S1	0.1	Standard	NGSadmix nonpruned	0.0986174	0.0901777	0.107745	0.5X.MAPQ25	50000
S1	0.1	Standard	NGSadmix pruned	0.127544	0.114265	0.15162	0.5X.MAPQ25	50000
S1	0.1	Corrected	fastNGSadmix nonpruned	0.228895	0.217124	0.235635	0.5X.MAPQ25	50000
S1	0.1	Corrected	fastNGSadmix pruned	0.331785	0.323174	0.342814	0.5X.MAPQ25	50000
S1	0.1	Corrected	NGSadmix nonpruned	0.0994216	0.0909949	0.108596	0.5X.MAPQ25	50000
S1	0.1	Corrected	NGSadmix pruned	0.127842	0.115103	0.152168	0.5X.MAPQ25	50000
S1	0.5	Standard	fastNGSadmix nonpruned	0.561275	0.553314	0.566482	0.5X.MAPQ25	50000
S1	0.5	Standard	fastNGSadmix pruned	0.539467	0.526649	0.546207	0.5X.MAPQ25	50000
S1	0.5	Standard	NGSadmix nonpruned	0.567661	0.559906	0.576534	0.5X.MAPQ25	50000
S1	0.5	Standard	NGSadmix pruned	0.545326	0.53155	0.555843	0.5X.MAPQ25	50000
S1	0.5	Corrected	fastNGSadmix nonpruned	0.56091	0.55297	0.566263	0.5X.MAPQ25	50000
S1	0.5	Corrected	fastNGSadmix pruned	0.53925	0.526306	0.545617	0.5X.MAPQ25	50000
S1	0.5	Corrected	NGSadmix nonpruned	0.567389	0.559809	0.576092	0.5X.MAPQ25	50000
S1	0.5	Corrected	NGSadmix pruned	0.545278	0.53103	0.555553	0.5X.MAPQ25	50000
S1	0.9	Standard	fastNGSadmix nonpruned	0.892478	0.887735	0.896099	0.5X.MAPQ25	50000
S1	0.9	Standard	fastNGSadmix pruned	0.82296	0.815961	0.831195	0.5X.MAPQ25	50000
S1	0.9	Standard	NGSadmix nonpruned	0.934012	0.928555	0.939653	0.5X.MAPQ25	50000
S1	0.9	Standard	NGSadmix pruned	0.903712	0.886329	0.91285	0.5X.MAPQ25	50000
S1	0.9	Corrected	fastNGSadmix nonpruned	0.891755	0.88689	0.895379	0.5X.MAPQ25	50000
S1	0.9	Corrected	fastNGSadmix pruned	0.821955	0.815414	0.830717	0.5X.MAPQ25	50000
S1	0.9	Corrected	NGSadmix nonpruned	0.933634	0.928519	0.939314	0.5X.MAPQ25	50000
S1	0.9	Corrected	NGSadmix pruned	0.903734	0.886172	0.91269	0.5X.MAPQ25	50000
S2	0.1	Standard	fastNGSadmix nonpruned	0.231585	0.219795	0.238306	0.5X.MAPQ25	50000
S2	0.1	Standard	fastNGSadmix pruned	0.341552	0.330109	0.346174	0.5X.MAPQ25	50000
S2	0.1	Standard	NGSadmix nonpruned	0.0980776	0.0899416	0.106875	0.5X.MAPQ25	50000
S2	0.1	Standard	NGSadmix pruned	0.136524	0.118125	0.153404	0.5X.MAPQ25	50000
S2	0.1	Corrected	fastNGSadmix nonpruned	0.233318	0.221108	0.240122	0.5X.MAPQ25	50000
S2	0.1	Corrected	fastNGSadmix pruned	0.34265	0.330748	0.346807	0.5X.MAPQ25	50000
S2	0.1	Corrected	NGSadmix nonpruned	0.0991631	0.0912709	0.107704	0.5X.MAPQ25	50000
S2	0.1	Corrected	NGSadmix pruned	0.136601	0.119039	0.15326	0.5X.MAPQ25	50000
S2	0.5	Standard	fastNGSadmix nonpruned	0.556432	0.548207	0.561289	0.5X.MAPQ25	50000
S2	0.5	Standard	fastNGSadmix pruned	0.53579	0.526	0.544068	0.5X.MAPQ25	50000
S2	0.5	Standard	NGSadmix nonpruned	0.56162	0.553231	0.570197	0.5X.MAPQ25	50000
S2	0.5	Standard	NGSadmix pruned	0.542578	0.530906	0.553123	0.5X.MAPQ25	50000
S2	0.5	Corrected	fastNGSadmix nonpruned	0.557065	0.549444	0.562115	0.5X.MAPQ25	50000
S2	0.5	Corrected	fastNGSadmix pruned	0.536203	0.526529	0.544506	0.5X.MAPQ25	50000
S2	0.5	Corrected	NGSadmix nonpruned	0.562952	0.554604	0.571008	0.5X.MAPQ25	50000
S2	0.5	Corrected	NGSadmix pruned	0.543177	0.531631	0.554159	0.5X.MAPQ25	50000
S2	0.9	Standard	fastNGSadmix nonpruned	0.883495	0.879139	0.888199	0.5X.MAPQ25	50000
S2	0.9	Standard	fastNGSadmix pruned	0.804763	0.800423	0.812729	0.5X.MAPQ25	50000
S2	0.9	Standard	NGSadmix nonpruned	0.93288	0.926583	0.938053	0.5X.MAPQ25	50000
S2	0.9	Standard	NGSadmix pruned	0.897156	0.885494	0.911352	0.5X.MAPQ25	50000
S2	0.9	Corrected	fastNGSadmix nonpruned	0.883293	0.878871	0.887949	0.5X.MAPQ25	50000
S2	0.9	Corrected	fastNGSadmix pruned	0.80462	0.80009	0.812542	0.5X.MAPQ25	50000
S2	0.9	Corrected	NGSadmix nonpruned	0.932686	0.92653	0.937963	0.5X.MAPQ25	50000
S2	0.9	Corrected	NGSadmix pruned	0.897407	0.885845	0.911521	0.5X.MAPQ25	50000
S3	0.1	Standard	fastNGSadmix nonpruned	0.23567	0.225013	0.243164	0.5X.MAPQ25	50000
S3	0.1	Standard	fastNGSadmix pruned	0.34388	0.332115	0.347695	0.5X.MAPQ25	50000
S3	0.1	Standard	NGSadmix nonpruned	0.101675	0.0924645	0.108967	0.5X.MAPQ25	50000
S3	0.1	Standard	NGSadmix pruned	0.130737	0.115921	0.151531	0.5X.MAPQ25	50000
S3	0.1	Corrected	fastNGSadmix nonpruned	0.235685	0.22494	0.243102	0.5X.MAPQ25	50000
S3	0.1	Corrected	fastNGSadmix pruned	0.342963	0.332219	0.347594	0.5X.MAPQ25	50000
S3	0.1	Corrected	NGSadmix nonpruned	0.101565	0.0923307	0.109136	0.5X.MAPQ25	50000
S3	0.1	Corrected	NGSadmix pruned	0.129886	0.116006	0.152339	0.5X.MAPQ25	50000
S3	0.5	Standard	fastNGSadmix nonpruned	0.563492	0.556342	0.568849	0.5X.MAPQ25	50000
S3	0.5	Standard	fastNGSadmix pruned	0.538142	0.528133	0.546596	0.5X.MAPQ25	50000
S3	0.5	Standard	NGSadmix nonpruned	0.570396	0.563561	0.579075	0.5X.MAPQ25	50000
S3	0.5	Standard	NGSadmix pruned	0.544959	0.532997	0.555503	0.5X.MAPQ25	50000
S3	0.5	Corrected	fastNGSadmix nonpruned	0.562335	0.55571	0.567538	0.5X.MAPQ25	50000
S3	0.5	Corrected	fastNGSadmix pruned	0.537665	0.527133	0.545791	0.5X.MAPQ25	50000
S3	0.5	Corrected	NGSadmix nonpruned	0.569185	0.562328	0.577663	0.5X.MAPQ25	50000
S3	0.5	Corrected	NGSadmix pruned	0.545077	0.532457	0.553958	0.5X.MAPQ25	50000
S3	0.9	Standard	fastNGSadmix nonpruned	0.885768	0.882173	0.890478	0.5X.MAPQ25	50000
S3	0.9	Standard	fastNGSadmix pruned	0.809442	0.802749	0.814619	0.5X.MAPQ25	50000
S3	0.9	Standard	NGSadmix nonpruned	0.935616	0.929641	0.940294	0.5X.MAPQ25	50000
S3	0.9	Standard	NGSadmix pruned	0.900711	0.892224	0.914631	0.5X.MAPQ25	50000
S3	0.9	Corrected	fastNGSadmix nonpruned	0.88452	0.88074	0.889109	0.5X.MAPQ25	50000
S3	0.9	Corrected	fastNGSadmix pruned	0.808855	0.801963	0.813779	0.5X.MAPQ25	50000
S3	0.9	Corrected	NGSadmix nonpruned	0.935155	0.929048	0.939526	0.5X.MAPQ25	50000
S3	0.9	Corrected	NGSadmix pruned	0.900418	0.892263	0.914353	0.5X.MAPQ25	50000
S1	0.1	Standard	fastNGSadmix nonpruned	0.25995	0.251623	0.26547	2.0X	20000
S1	0.1	Standard	fastNGSadmix pruned	0.27908	0.269747	0.283815	2.0X	20000
S1	0.1	Standard	NGSadmix nonpruned	0.130081	0.120444	0.13918	2.0X	20000
S1	0.1	Standard	NGSadmix pruned	0.14197	0.129836	0.151132	2.0X	20000
S1	0.1	Corrected	fastNGSadmix nonpruned	0.26004	0.251748	0.265665	2.0X	20000
S1	0.1	Corrected	fastNGSadmix pruned	0.279185	0.269785	0.283985	2.0X	20000
S1	0.1	Corrected	NGSadmix nonpruned	0.130293	0.12061	0.139427	2.0X	20000
S1	0.1	Corrected	NGSadmix pruned	0.142176	0.129952	0.151322	2.0X	20000
S1	0.5	Standard	fastNGSadmix nonpruned	0.577462	0.569354	0.581414	2.0X	20000
S1	0.5	Standard	fastNGSadmix pruned	0.57447	0.567072	0.578087	2.0X	20000
S1	0.5	Standard	NGSadmix nonpruned	0.583023	0.573758	0.588164	2.0X	20000
S1	0.5	Standard	NGSadmix pruned	0.580184	0.571042	0.584345	2.0X	20000
S1	0.5	Corrected	fastNGSadmix nonpruned	0.577438	0.569285	0.581325	2.0X	20000
S1	0.5	Corrected	fastNGSadmix pruned	0.574468	0.566961	0.578025	2.0X	20000
S1	0.5	Corrected	NGSadmix nonpruned	0.582917	0.573583	0.588134	2.0X	20000
S1	0.5	Corrected	NGSadmix pruned	0.580189	0.570879	0.584318	2.0X	20000
S1	0.9	Standard	fastNGSadmix nonpruned	0.904695	0.901009	0.907998	2.0X	20000
S1	0.9	Standard	fastNGSadmix pruned	0.897293	0.8936	0.900354	2.0X	20000
S1	0.9	Standard	NGSadmix nonpruned	0.92625	0.921809	0.92926	2.0X	20000
S1	0.9	Standard	NGSadmix pruned	0.921597	0.917385	0.924529	2.0X	20000
S1	0.9	Corrected	fastNGSadmix nonpruned	0.904545	0.900855	0.907833	2.0X	20000
S1	0.9	Corrected	fastNGSadmix pruned	0.897125	0.893423	0.900139	2.0X	20000
S1	0.9	Corrected	NGSadmix nonpruned	0.926131	0.921687	0.929132	2.0X	20000
S1	0.9	Corrected	NGSadmix pruned	0.921449	0.917263	0.924422	2.0X	20000
S2	0.1	Standard	fastNGSadmix nonpruned	0.256835	0.24921	0.2625	2.0X	20000
S2	0.1	Standard	fastNGSadmix pruned	0.27649	0.268253	0.28109	2.0X	20000
S2	0.1	Standard	NGSadmix nonpruned	0.129117	0.118747	0.137735	2.0X	20000
S2	0.1	Standard	NGSadmix pruned	0.140465	0.129828	0.148591	2.0X	20000
S2	0.1	Corrected	fastNGSadmix nonpruned	0.25718	0.249638	0.263	2.0X	20000
S2	0.1	Corrected	fastNGSadmix pruned	0.276835	0.26864	0.281477	2.0X	20000
S2	0.1	Corrected	NGSadmix nonpruned	0.129379	0.118966	0.13802	2.0X	20000
S2	0.1	Corrected	NGSadmix pruned	0.140692	0.129917	0.148794	2.0X	20000
S2	0.5	Standard	fastNGSadmix nonpruned	0.5733	0.565257	0.577318	2.0X	20000
S2	0.5	Standard	fastNGSadmix pruned	0.5698	0.563704	0.575226	2.0X	20000
S2	0.5	Standard	NGSadmix nonpruned	0.577974	0.568376	0.583143	2.0X	20000
S2	0.5	Standard	NGSadmix pruned	0.574925	0.56698	0.580327	2.0X	20000
S2	0.5	Corrected	fastNGSadmix nonpruned	0.573615	0.565489	0.577555	2.0X	20000
S2	0.5	Corrected	fastNGSadmix pruned	0.570063	0.563917	0.575392	2.0X	20000
S2	0.5	Corrected	NGSadmix nonpruned	0.578181	0.568644	0.583442	2.0X	20000
S2	0.5	Corrected	NGSadmix pruned	0.575167	0.567216	0.580608	2.0X	20000
S2	0.9	Standard	fastNGSadmix nonpruned	0.903118	0.899786	0.906942	2.0X	20000
S2	0.9	Standard	fastNGSadmix pruned	0.895787	0.892261	0.898944	2.0X	20000
S2	0.9	Standard	NGSadmix nonpruned	0.924785	0.920866	0.928596	2.0X	20000
S2	0.9	Standard	NGSadmix pruned	0.920975	0.91613	0.923786	2.0X	20000
S2	0.9	Corrected	fastNGSadmix nonpruned	0.903075	0.89974	0.906869	2.0X	20000
S2	0.9	Corrected	fastNGSadmix pruned	0.895755	0.892138	0.898861	2.0X	20000
S2	0.9	Corrected	NGSadmix nonpruned	0.924775	0.920805	0.928569	2.0X	20000
S2	0.9	Corrected	NGSadmix pruned	0.920958	0.916078	0.92374	2.0X	20000
S3	0.1	Standard	fastNGSadmix nonpruned	0.26353	0.25507	0.26932	2.0X	20000
S3	0.1	Standard	fastNGSadmix pruned	0.28347	0.273817	0.286928	2.0X	20000
S3	0.1	Standard	NGSadmix nonpruned	0.131672	0.122497	0.14159	2.0X	20000
S3	0.1	Standard	NGSadmix pruned	0.144748	0.132528	0.153669	2.0X	20000
S3	0.1	Corrected	fastNGSadmix nonpruned	0.263275	0.254862	0.269145	2.0X	20000
S3	0.1	Corrected	fastNGSadmix pruned	0.283275	0.27363	0.286747	2.0X	20000
S3	0.1	Corrected	NGSadmix nonpruned	0.131695	0.122476	0.141609	2.0X	20000
S3	0.1	Corrected	NGSadmix pruned	0.144817	0.13247	0.153722	2.0X	20000
S3	0.5	Standard	fastNGSadmix nonpruned	0.581975	0.573671	0.585814	2.0X	20000
S3	0.5	Standard	fastNGSadmix pruned	0.578075	0.571591	0.582703	2.0X	20000
S3	0.5	Standard	NGSadmix nonpruned	0.588458	0.578611	0.592877	2.0X	20000
S3	0.5	Standard	NGSadmix pruned	0.584772	0.576551	0.588498	2.0X	20000
S3	0.5	Corrected	fastNGSadmix nonpruned	0.581565	0.573207	0.585385	2.0X	20000
S3	0.5	Corrected	fastNGSadmix pruned	0.577697	0.571174	0.582318	2.0X	20000
S3	0.5	Corrected	NGSadmix nonpruned	0.587952	0.578205	0.592389	2.0X	20000
S3	0.5	Corrected	NGSadmix pruned	0.584372	0.575957	0.588066	2.0X	20000
S3	0.9	Standard	fastNGSadmix nonpruned	0.90603	0.902866	0.909502	2.0X	20000
S3	0.9	Standard	fastNGSadmix pruned	0.898308	0.894531	0.901326	2.0X	20000
S3	0.9	Standard	NGSadmix nonpruned	0.927521	0.923495	0.930777	2.0X	20000
S3	0.9	Standard	NGSadmix pruned	0.922765	0.9179	0.925827	2.0X	20000
S3	0.9	Corrected	fastNGSadmix nonpruned	0.90577	0.902585	0.909201	2.0X	20000
S3	0.9	Corrected	fastNGSadmix pruned	0.898068	0.894243	0.901055	2.0X	20000
S3	0.9	Corrected	NGSadmix nonpruned	0.927325	0.923277	0.930553	2.0X	20000
S3	0.9	Corrected	NGSadmix pruned	0.922564	0.917678	0.925609	2.0X	20000
S1	0.1	Standard	fastNGSadmix nonpruned	0.211627	0.202421	0.221417	2.0X	50000
S1	0.1	Standard	fastNGSadmix pruned	0.28356	0.270834	0.292971	2.0X	50000
S1	0.1	Standard	NGSadmix nonpruned	0.109135	0.0998584	0.115654	2.0X	50000
S1	0.1	Standard	NGSadmix pruned	0.127406	0.117492	0.136381	2.0X	50000
S1	0.1	Corrected	fastNGSadmix nonpruned	0.211978	0.202788	0.221645	2.0X	50000
S1	0.1	Corrected	fastNGSadmix pruned	0.284208	0.271137	0.293017	2.0X	50000
S1	0.1	Corrected	NGSadmix nonpruned	0.109309	0.100391	0.115894	2.0X	50000
S1	0.1	Corrected	NGSadmix pruned	0.127892	0.11817	0.137007	2.0X	50000
S1	0.5	Standard	fastNGSadmix nonpruned	0.562235	0.556435	0.568885	2.0X	50000
S1	0.5	Standard	fastNGSadmix pruned	0.55017	0.5425	0.55877	2.0X	50000
S1	0.5	Standard	NGSadmix nonpruned	0.565854	0.55811	0.573831	2.0X	50000
S1	0.5	Standard	NGSadmix pruned	0.551037	0.544408	0.561417	2.0X	50000
S1	0.5	Corrected	fastNGSadmix nonpruned	0.56206	0.55633	0.56881	2.0X	50000
S1	0.5	Corrected	fastNGSadmix pruned	0.54985	0.5425	0.558965	2.0X	50000
S1	0.5	Corrected	NGSadmix nonpruned	0.565489	0.557957	0.573659	2.0X	50000
S1	0.5	Corrected	NGSadmix pruned	0.5506	0.544108	0.561802	2.0X	50000
S1	0.9	Standard	fastNGSadmix nonpruned	0.909335	0.905026	0.913665	2.0X	50000
S1	0.9	Standard	fastNGSadmix pruned	0.892308	0.886131	0.896489	2.0X	50000
S1	0.9	Standard	NGSadmix nonpruned	0.921403	0.916369	0.924205	2.0X	50000
S1	0.9	Standard	NGSadmix pruned	0.912467	0.9048	0.917891	2.0X	50000
S1	0.9	Corrected	fastNGSadmix nonpruned	0.90887	0.904596	0.913358	2.0X	50000
S1	0.9	Corrected	fastNGSadmix pruned	0.892047	0.885526	0.896277	2.0X	50000
S1	0.9	Corrected	NGSadmix nonpruned	0.921103	0.916062	0.924054	2.0X	50000
S1	0.9	Corrected	NGSadmix pruned	0.912427	0.904322	0.917661	2.0X	50000
S2	0.1	Standard	fastNGSadmix nonpruned	0.206182	0.197271	0.216544	2.0X	50000
S2	0.1	Standard	fastNGSadmix pruned	0.281045	0.270689	0.288874	2.0X	50000
S2	0.1	Standard	NGSadmix nonpruned	0.106145	0.0983226	0.112918	2.0X	50000
S2	0.1	Standard	NGSadmix pruned	0.128904	0.118945	0.137636	2.0X	50000
S2	0.1	Corrected	fastNGSadmix nonpruned	0.206967	0.198285	0.21725	2.0X	50000
S2	0.1	Corrected	fastNGSadmix pruned	0.282115	0.270973	0.28959	2.0X	50000
S2	0.1	Corrected	NGSadmix nonpruned	0.10671	0.0988265	0.113358	2.0X	50000
S2	0.1	Corrected	NGSadmix pruned	0.129114	0.119205	0.137732	2.0X	50000
S2	0.5	Standard	fastNGSadmix nonpruned	0.55376	0.54709	0.56124	2.0X	50000
S2	0.5	Standard	fastNGSadmix pruned	0.5443	0.53737	0.552685	2.0X	50000
S2	0.5	Standard	NGSadmix nonpruned	0.555108	0.548131	0.563222	2.0X	50000
S2	0.5	Standard	NGSadmix pruned	0.546029	0.53304	0.55396	2.0X	50000
S2	0.5	Corrected	fastNGSadmix nonpruned	0.55412	0.5475	0.561545	2.0X	50000
S2	0.5	Corrected	fastNGSadmix pruned	0.544515	0.53788	0.55333	2.0X	50000
S2	0.5	Corrected	NGSadmix nonpruned	0.555391	0.54861	0.564101	2.0X	50000
S2	0.5	Corrected	NGSadmix pruned	0.546921	0.533594	0.555054	2.0X	50000
S2	0.9	Standard	fastNGSadmix nonpruned	0.906685	0.902644	0.910629	2.0X	50000
S2	0.9	Standard	fastNGSadmix pruned	0.88854	0.882381	0.89346	2.0X	50000
S2	0.9	Standard	NGSadmix nonpruned	0.91823	0.91369	0.921681	2.0X	50000
S2	0.9	Standard	NGSadmix pruned	0.909531	0.903362	0.915525	2.0X	50000
S2	0.9	Corrected	fastNGSadmix nonpruned	0.906585	0.902415	0.910556	2.0X	50000
S2	0.9	Corrected	fastNGSadmix pruned	0.88833	0.88231	0.893186	2.0X	50000
S2	0.9	Corrected	NGSadmix nonpruned	0.918247	0.913763	0.9218	2.0X	50000
S2	0.9	Corrected	NGSadmix pruned	0.909511	0.903167	0.915596	2.0X	50000
S3	0.1	Standard	fastNGSadmix nonpruned	0.218065	0.207212	0.228375	2.0X	50000
S3	0.1	Standard	fastNGSadmix pruned	0.288895	0.280218	0.30175	2.0X	50000
S3	0.1	Standard	NGSadmix nonpruned	0.112447	0.103017	0.119742	2.0X	50000
S3	0.1	Standard	NGSadmix pruned	0.131791	0.119552	0.140966	2.0X	50000
S3	0.1	Corrected	fastNGSadmix nonpruned	0.21786	0.207369	0.227876	2.0X	50000
S3	0.1	Corrected	fastNGSadmix pruned	0.28826	0.28016	0.301424	2.0X	50000
S3	0.1	Corrected	NGSadmix nonpruned	0.112308	0.103188	0.119665	2.0X	50000
S3	0.1	Corrected	NGSadmix pruned	0.132192	0.120073	0.141033	2.0X	50000
S3	0.5	Standard	fastNGSadmix nonpruned	0.572165	0.564965	0.577925	2.0X	50000
S3	0.5	Standard	fastNGSadmix pruned	0.55815	0.54988	0.565605	2.0X	50000
S3	0.5	Standard	NGSadmix nonpruned	0.577266	0.570235	0.584528	2.0X	50000
S3	0.5	Standard	NGSadmix pruned	0.561132	0.551987	0.570253	2.0X	50000
S3	0.5	Corrected	fastNGSadmix nonpruned	0.570905	0.564285	0.57719	2.0X	50000
S3	0.5	Corrected	fastNGSadmix pruned	0.557725	0.549255	0.565365	2.0X	50000
S3	0.5	Corrected	NGSadmix nonpruned	0.576912	0.569689	0.583926	2.0X	50000
S3	0.5	Corrected	NGSadmix pruned	0.560164	0.551736	0.568969	2.0X	50000
S3	0.9	Standard	fastNGSadmix nonpruned	0.911693	0.907485	0.916135	2.0X	50000
S3	0.9	Standard	fastNGSadmix pruned	0.891552	0.887311	0.898105	2.0X	50000
S3	0.9	Standard	NGSadmix nonpruned	0.923846	0.919481	0.927624	2.0X	50000
S3	0.9	Standard	NGSadmix pruned	0.91387	0.907295	0.921238	2.0X	50000
S3	0.9	Corrected	fastNGSadmix nonpruned	0.911253	0.90696	0.915702	2.0X	50000
S3	0.9	Corrected	fastNGSadmix pruned	0.891267	0.886611	0.897661	2.0X	50000
S3	0.9	Corrected	NGSadmix nonpruned	0.923499	0.919022	0.927336	2.0X	50000
S3	0.9	Corrected	NGSadmix pruned	0.91362	0.907528	0.921434	2.0X	50000

## Sheet: Genotype methods
Reference genome	Simulated admixture proportion	LD pruning	Method	Median estimate	Q1	Q3	Depth	Divergence
S1	0.1	nonpruned	ADMIXTURE supervised	0.113703	0.104042	0.125286	0.5X	20000
S1	0.1	nonpruned	ADMIXTURE unsupervised	0.113701	0.104043	0.125287	0.5X	20000
S1	0.1	nonpruned	qpAdm	0.105	0.0975	0.113	0.5X	20000
S1	0.1	pruned	ADMIXTURE supervised	0.156263	0.145026	0.167727	0.5X	20000
S1	0.1	pruned	ADMIXTURE unsupervised	0.156262	0.145025	0.167724	0.5X	20000
S1	0.1	pruned	qpAdm	0.096	0.087	0.1075	0.5X	20000
S1	0.5	nonpruned	ADMIXTURE supervised	0.589289	0.577876	0.596099	0.5X	20000
S1	0.5	nonpruned	ADMIXTURE unsupervised	0.589289	0.577876	0.596099	0.5X	20000
S1	0.5	nonpruned	qpAdm	0.5065	0.49625	0.519	0.5X	20000
S1	0.5	pruned	ADMIXTURE supervised	0.576083	0.568437	0.583371	0.5X	20000
S1	0.5	pruned	ADMIXTURE unsupervised	0.576084	0.568437	0.583371	0.5X	20000
S1	0.5	pruned	qpAdm	0.4815	0.469	0.49175	0.5X	20000
S1	0.9	nonpruned	ADMIXTURE supervised	0.951564	0.94523	0.954706	0.5X	20000
S1	0.9	nonpruned	ADMIXTURE unsupervised	0.951563	0.945229	0.954705	0.5X	20000
S1	0.9	nonpruned	qpAdm	0.903	0.897	0.905	0.5X	20000
S1	0.9	pruned	ADMIXTURE supervised	0.919045	0.914085	0.924656	0.5X	20000
S1	0.9	pruned	ADMIXTURE unsupervised	0.919045	0.914088	0.924653	0.5X	20000
S1	0.9	pruned	qpAdm	0.887	0.883	0.893	0.5X	20000
S2	0.1	nonpruned	ADMIXTURE supervised	0.108988	0.100193	0.12286	0.5X	20000
S2	0.1	nonpruned	ADMIXTURE unsupervised	0.108988	0.100192	0.12286	0.5X	20000
S2	0.1	nonpruned	qpAdm	0.103	0.0925	0.1095	0.5X	20000
S2	0.1	pruned	ADMIXTURE supervised	0.157371	0.140023	0.168422	0.5X	20000
S2	0.1	pruned	ADMIXTURE unsupervised	0.157371	0.14002	0.16842	0.5X	20000
S2	0.1	pruned	qpAdm	0.098	0.0845	0.1035	0.5X	20000
S2	0.5	nonpruned	ADMIXTURE supervised	0.57917	0.569402	0.588898	0.5X	20000
S2	0.5	nonpruned	ADMIXTURE unsupervised	0.57917	0.569403	0.588898	0.5X	20000
S2	0.5	nonpruned	qpAdm	0.5015	0.48525	0.51525	0.5X	20000
S2	0.5	pruned	ADMIXTURE supervised	0.569588	0.562233	0.579394	0.5X	20000
S2	0.5	pruned	ADMIXTURE unsupervised	0.569589	0.562233	0.579394	0.5X	20000
S2	0.5	pruned	qpAdm	0.4775	0.46625	0.487	0.5X	20000
S2	0.9	nonpruned	ADMIXTURE supervised	0.948866	0.942298	0.952113	0.5X	20000
S2	0.9	nonpruned	ADMIXTURE unsupervised	0.948866	0.942298	0.952113	0.5X	20000
S2	0.9	nonpruned	qpAdm	0.901	0.894	0.906	0.5X	20000
S2	0.9	pruned	ADMIXTURE supervised	0.917568	0.911322	0.922457	0.5X	20000
S2	0.9	pruned	ADMIXTURE unsupervised	0.917567	0.911311	0.922458	0.5X	20000
S2	0.9	pruned	qpAdm	0.886	0.88	0.895	0.5X	20000
S3	0.1	nonpruned	ADMIXTURE supervised	0.11802	0.106519	0.128672	0.5X	20000
S3	0.1	nonpruned	ADMIXTURE unsupervised	0.118017	0.106519	0.128673	0.5X	20000
S3	0.1	nonpruned	qpAdm	0.109	0.0995	0.115	0.5X	20000
S3	0.1	pruned	ADMIXTURE supervised	0.161248	0.148433	0.172244	0.5X	20000
S3	0.1	pruned	ADMIXTURE unsupervised	0.161246	0.148431	0.172243	0.5X	20000
S3	0.1	pruned	qpAdm	0.098	0.092	0.1105	0.5X	20000
S3	0.5	nonpruned	ADMIXTURE supervised	0.597881	0.588093	0.603614	0.5X	20000
S3	0.5	nonpruned	ADMIXTURE unsupervised	0.597881	0.588093	0.603614	0.5X	20000
S3	0.5	nonpruned	qpAdm	0.5165	0.49975	0.531	0.5X	20000
S3	0.5	pruned	ADMIXTURE supervised	0.582395	0.57618	0.592334	0.5X	20000
S3	0.5	pruned	ADMIXTURE unsupervised	0.582393	0.57618	0.592334	0.5X	20000
S3	0.5	pruned	qpAdm	0.4925	0.482	0.501	0.5X	20000
S3	0.9	nonpruned	ADMIXTURE supervised	0.953815	0.948729	0.957677	0.5X	20000
S3	0.9	nonpruned	ADMIXTURE unsupervised	0.953815	0.948728	0.957675	0.5X	20000
S3	0.9	nonpruned	qpAdm	0.906	0.903	0.909	0.5X	20000
S3	0.9	pruned	ADMIXTURE supervised	0.920099	0.914101	0.923138	0.5X	20000
S3	0.9	pruned	ADMIXTURE unsupervised	0.920105	0.914097	0.923139	0.5X	20000
S3	0.9	pruned	qpAdm	0.892	0.886	0.898	0.5X	20000
S1	0.1	nonpruned	ADMIXTURE supervised	0.091937	0.0772907	0.100431	0.5X	50000
S1	0.1	nonpruned	ADMIXTURE unsupervised	0.0919368	0.0772892	0.10043	0.5X	50000
S1	0.1	nonpruned	qpAdm	0.094	0.083	0.10575	0.5X	50000
S1	0.1	pruned	ADMIXTURE supervised	0.125676	0.105925	0.150872	0.5X	50000
S1	0.1	pruned	ADMIXTURE unsupervised	0.125675	0.105925	0.150857	0.5X	50000
S1	0.1	pruned	qpAdm	0.059	0.029	0.08125	0.5X	50000
S1	0.5	nonpruned	ADMIXTURE supervised	0.567127	0.557504	0.579023	0.5X	50000
S1	0.5	nonpruned	ADMIXTURE unsupervised	0.567127	0.557504	0.579024	0.5X	50000
S1	0.5	nonpruned	qpAdm	0.504	0.49875	0.5175	0.5X	50000
S1	0.5	pruned	ADMIXTURE supervised	0.543576	0.532124	0.557088	0.5X	50000
S1	0.5	pruned	ADMIXTURE unsupervised	0.543577	0.532126	0.557088	0.5X	50000
S1	0.5	pruned	qpAdm	0.451	0.44	0.461	0.5X	50000
S1	0.9	nonpruned	ADMIXTURE supervised	0.944124	0.937596	0.951044	0.5X	50000
S1	0.9	nonpruned	ADMIXTURE unsupervised	0.944124	0.937594	0.951047	0.5X	50000
S1	0.9	nonpruned	qpAdm	0.904	0.898	0.911	0.5X	50000
S1	0.9	pruned	ADMIXTURE supervised	0.899814	0.886368	0.908971	0.5X	50000
S1	0.9	pruned	ADMIXTURE unsupervised	0.898752	0.886372	0.907783	0.5X	50000
S1	0.9	pruned	qpAdm	0.87	0.856	0.889	0.5X	50000
S2	0.1	nonpruned	ADMIXTURE supervised	0.082762	0.0725166	0.0926756	0.5X	50000
S2	0.1	nonpruned	ADMIXTURE unsupervised	0.0827652	0.0725191	0.0926749	0.5X	50000
S2	0.1	nonpruned	qpAdm	0.0905	0.07625	0.1005	0.5X	50000
S2	0.1	pruned	ADMIXTURE supervised	0.130219	0.104204	0.151439	0.5X	50000
S2	0.1	pruned	ADMIXTURE unsupervised	0.130211	0.104204	0.151611	0.5X	50000
S2	0.1	pruned	qpAdm	0.0565	0.02975	0.08575	0.5X	50000
S2	0.5	nonpruned	ADMIXTURE supervised	0.553556	0.540995	0.564029	0.5X	50000
S2	0.5	nonpruned	ADMIXTURE unsupervised	0.553556	0.540995	0.564028	0.5X	50000
S2	0.5	nonpruned	qpAdm	0.489	0.48225	0.5015	0.5X	50000
S2	0.5	pruned	ADMIXTURE supervised	0.53644	0.52709	0.550548	0.5X	50000
S2	0.5	pruned	ADMIXTURE unsupervised	0.53644	0.527092	0.550549	0.5X	50000
S2	0.5	pruned	qpAdm	0.445	0.4345	0.46025	0.5X	50000
S2	0.9	nonpruned	ADMIXTURE supervised	0.939225	0.933821	0.946564	0.5X	50000
S2	0.9	nonpruned	ADMIXTURE unsupervised	0.939226	0.933818	0.946564	0.5X	50000
S2	0.9	nonpruned	qpAdm	0.9	0.892	0.906	0.5X	50000
S2	0.9	pruned	ADMIXTURE supervised	0.895969	0.884614	0.910506	0.5X	50000
S2	0.9	pruned	ADMIXTURE unsupervised	0.895973	0.884238	0.910501	0.5X	50000
S2	0.9	pruned	qpAdm	0.867	0.853	0.881	0.5X	50000
S3	0.1	nonpruned	ADMIXTURE supervised	0.096528	0.0881603	0.106744	0.5X	50000
S3	0.1	nonpruned	ADMIXTURE unsupervised	0.0965282	0.0881613	0.106743	0.5X	50000
S3	0.1	nonpruned	qpAdm	0.1005	0.0845	0.11275	0.5X	50000
S3	0.1	pruned	ADMIXTURE supervised	0.130342	0.108326	0.153652	0.5X	50000
S3	0.1	pruned	ADMIXTURE unsupervised	0.130338	0.108288	0.153642	0.5X	50000
S3	0.1	pruned	qpAdm	0.049	0.0225	0.0885	0.5X	50000
S3	0.5	nonpruned	ADMIXTURE supervised	0.584589	0.575631	0.594158	0.5X	50000
S3	0.5	nonpruned	ADMIXTURE unsupervised	0.584589	0.575629	0.594158	0.5X	50000
S3	0.5	nonpruned	qpAdm	0.5245	0.508	0.536	0.5X	50000
S3	0.5	pruned	ADMIXTURE supervised	0.549558	0.537648	0.558573	0.5X	50000
S3	0.5	pruned	ADMIXTURE unsupervised	0.549558	0.53765	0.558572	0.5X	50000
S3	0.5	pruned	qpAdm	0.4615	0.4505	0.4755	0.5X	50000
S3	0.9	nonpruned	ADMIXTURE supervised	0.950416	0.946019	0.956806	0.5X	50000
S3	0.9	nonpruned	ADMIXTURE unsupervised	0.950424	0.946019	0.956807	0.5X	50000
S3	0.9	nonpruned	qpAdm	0.912	0.905	0.917	0.5X	50000
S3	0.9	pruned	ADMIXTURE supervised	0.897947	0.890524	0.913589	0.5X	50000
S3	0.9	pruned	ADMIXTURE unsupervised	0.897526	0.890532	0.912971	0.5X	50000
S3	0.9	pruned	qpAdm	0.875	0.864	0.894	0.5X	50000
S1	0.1	nonpruned	ADMIXTURE supervised	0.11543	0.105131	0.129677	0.5X.MAPQ25	20000
S1	0.1	nonpruned	ADMIXTURE unsupervised	0.11543	0.10513	0.129676	0.5X.MAPQ25	20000
S1	0.1	nonpruned	qpAdm	0.107	0.0975	0.1155	0.5X.MAPQ25	20000
S1	0.1	pruned	ADMIXTURE supervised	0.156915	0.146732	0.170861	0.5X.MAPQ25	20000
S1	0.1	pruned	ADMIXTURE unsupervised	0.156918	0.146729	0.170857	0.5X.MAPQ25	20000
S1	0.1	pruned	qpAdm	0.1	0.089	0.112	0.5X.MAPQ25	20000
S1	0.5	nonpruned	ADMIXTURE supervised	0.586342	0.579461	0.592963	0.5X.MAPQ25	20000
S1	0.5	nonpruned	ADMIXTURE unsupervised	0.586342	0.579461	0.592964	0.5X.MAPQ25	20000
S1	0.5	nonpruned	qpAdm	0.508	0.495	0.517	0.5X.MAPQ25	20000
S1	0.5	pruned	ADMIXTURE supervised	0.575776	0.570372	0.583429	0.5X.MAPQ25	20000
S1	0.5	pruned	ADMIXTURE unsupervised	0.575776	0.570372	0.583429	0.5X.MAPQ25	20000
S1	0.5	pruned	qpAdm	0.482	0.47225	0.493	0.5X.MAPQ25	20000
S1	0.9	nonpruned	ADMIXTURE supervised	0.949406	0.944183	0.954271	0.5X.MAPQ25	20000
S1	0.9	nonpruned	ADMIXTURE unsupervised	0.949406	0.944185	0.954271	0.5X.MAPQ25	20000
S1	0.9	nonpruned	qpAdm	0.904	0.899	0.909	0.5X.MAPQ25	20000
S1	0.9	pruned	ADMIXTURE supervised	0.919069	0.912568	0.924143	0.5X.MAPQ25	20000
S1	0.9	pruned	ADMIXTURE unsupervised	0.919072	0.912568	0.924144	0.5X.MAPQ25	20000
S1	0.9	pruned	qpAdm	0.888	0.88325	0.898	0.5X.MAPQ25	20000
S2	0.1	nonpruned	ADMIXTURE supervised	0.116017	0.106126	0.12679	0.5X.MAPQ25	20000
S2	0.1	nonpruned	ADMIXTURE unsupervised	0.116017	0.106125	0.126791	0.5X.MAPQ25	20000
S2	0.1	nonpruned	qpAdm	0.106	0.097	0.114	0.5X.MAPQ25	20000
S2	0.1	pruned	ADMIXTURE supervised	0.15595	0.145331	0.165957	0.5X.MAPQ25	20000
S2	0.1	pruned	ADMIXTURE unsupervised	0.15595	0.145331	0.165956	0.5X.MAPQ25	20000
S2	0.1	pruned	qpAdm	0.101	0.0895	0.1125	0.5X.MAPQ25	20000
S2	0.5	nonpruned	ADMIXTURE supervised	0.584933	0.577436	0.59059	0.5X.MAPQ25	20000
S2	0.5	nonpruned	ADMIXTURE unsupervised	0.584933	0.577436	0.59059	0.5X.MAPQ25	20000
S2	0.5	nonpruned	qpAdm	0.507	0.49375	0.51525	0.5X.MAPQ25	20000
S2	0.5	pruned	ADMIXTURE supervised	0.576748	0.568173	0.582716	0.5X.MAPQ25	20000
S2	0.5	pruned	ADMIXTURE unsupervised	0.576748	0.568173	0.582716	0.5X.MAPQ25	20000
S2	0.5	pruned	qpAdm	0.481	0.47275	0.49225	0.5X.MAPQ25	20000
S2	0.9	nonpruned	ADMIXTURE supervised	0.948055	0.944126	0.953947	0.5X.MAPQ25	20000
S2	0.9	nonpruned	ADMIXTURE unsupervised	0.948054	0.944125	0.953939	0.5X.MAPQ25	20000
S2	0.9	nonpruned	qpAdm	0.904	0.899	0.908	0.5X.MAPQ25	20000
S2	0.9	pruned	ADMIXTURE supervised	0.918534	0.914918	0.922743	0.5X.MAPQ25	20000
S2	0.9	pruned	ADMIXTURE unsupervised	0.91854	0.914916	0.922742	0.5X.MAPQ25	20000
S2	0.9	pruned	qpAdm	0.8915	0.88225	0.895	0.5X.MAPQ25	20000
S3	0.1	nonpruned	ADMIXTURE supervised	0.118365	0.106619	0.128456	0.5X.MAPQ25	20000
S3	0.1	nonpruned	ADMIXTURE unsupervised	0.118365	0.106618	0.128456	0.5X.MAPQ25	20000
S3	0.1	nonpruned	qpAdm	0.109	0.099	0.116	0.5X.MAPQ25	20000
S3	0.1	pruned	ADMIXTURE supervised	0.156353	0.145662	0.165611	0.5X.MAPQ25	20000
S3	0.1	pruned	ADMIXTURE unsupervised	0.156348	0.145661	0.16561	0.5X.MAPQ25	20000
S3	0.1	pruned	qpAdm	0.102	0.0925	0.1125	0.5X.MAPQ25	20000
S3	0.5	nonpruned	ADMIXTURE supervised	0.588596	0.58232	0.595664	0.5X.MAPQ25	20000
S3	0.5	nonpruned	ADMIXTURE unsupervised	0.588596	0.582319	0.595664	0.5X.MAPQ25	20000
S3	0.5	nonpruned	qpAdm	0.512	0.499	0.521	0.5X.MAPQ25	20000
S3	0.5	pruned	ADMIXTURE supervised	0.579138	0.572246	0.586606	0.5X.MAPQ25	20000
S3	0.5	pruned	ADMIXTURE unsupervised	0.579138	0.572246	0.586606	0.5X.MAPQ25	20000
S3	0.5	pruned	qpAdm	0.4845	0.474	0.498	0.5X.MAPQ25	20000
S3	0.9	nonpruned	ADMIXTURE supervised	0.950374	0.944271	0.955446	0.5X.MAPQ25	20000
S3	0.9	nonpruned	ADMIXTURE unsupervised	0.950373	0.944271	0.955445	0.5X.MAPQ25	20000
S3	0.9	nonpruned	qpAdm	0.906	0.901	0.91	0.5X.MAPQ25	20000
S3	0.9	pruned	ADMIXTURE supervised	0.920618	0.916805	0.92534	0.5X.MAPQ25	20000
S3	0.9	pruned	ADMIXTURE unsupervised	0.920619	0.916804	0.92534	0.5X.MAPQ25	20000
S3	0.9	pruned	qpAdm	0.8915	0.88425	0.898	0.5X.MAPQ25	20000
S1	0.1	nonpruned	ADMIXTURE supervised	0.0903439	0.0818232	0.101176	0.5X.MAPQ25	50000
S1	0.1	nonpruned	ADMIXTURE unsupervised	0.0903399	0.0818255	0.101175	0.5X.MAPQ25	50000
S1	0.1	nonpruned	qpAdm	0.094	0.08375	0.1045	0.5X.MAPQ25	50000
S1	0.1	pruned	ADMIXTURE supervised	0.136906	0.114874	0.153016	0.5X.MAPQ25	50000
S1	0.1	pruned	ADMIXTURE unsupervised	0.136905	0.114867	0.153026	0.5X.MAPQ25	50000
S1	0.1	pruned	qpAdm	0.063	0.0415	0.08275	0.5X.MAPQ25	50000
S1	0.5	nonpruned	ADMIXTURE supervised	0.56933	0.561588	0.576175	0.5X.MAPQ25	50000
S1	0.5	nonpruned	ADMIXTURE unsupervised	0.56933	0.561588	0.576173	0.5X.MAPQ25	50000
S1	0.5	nonpruned	qpAdm	0.5085	0.4985	0.5145	0.5X.MAPQ25	50000
S1	0.5	pruned	ADMIXTURE supervised	0.545399	0.532482	0.555034	0.5X.MAPQ25	50000
S1	0.5	pruned	ADMIXTURE unsupervised	0.5454	0.532481	0.555035	0.5X.MAPQ25	50000
S1	0.5	pruned	qpAdm	0.45	0.44	0.46775	0.5X.MAPQ25	50000
S1	0.9	nonpruned	ADMIXTURE supervised	0.941626	0.936094	0.94998	0.5X.MAPQ25	50000
S1	0.9	nonpruned	ADMIXTURE unsupervised	0.941625	0.936093	0.949979	0.5X.MAPQ25	50000
S1	0.9	nonpruned	qpAdm	0.903	0.89925	0.911	0.5X.MAPQ25	50000
S1	0.9	pruned	ADMIXTURE supervised	0.90172	0.886826	0.913835	0.5X.MAPQ25	50000
S1	0.9	pruned	ADMIXTURE unsupervised	0.901317	0.886794	0.913806	0.5X.MAPQ25	50000
S1	0.9	pruned	qpAdm	0.8705	0.85625	0.88675	0.5X.MAPQ25	50000
S2	0.1	nonpruned	ADMIXTURE supervised	0.0908671	0.0800348	0.100414	0.5X.MAPQ25	50000
S2	0.1	nonpruned	ADMIXTURE unsupervised	0.0908721	0.080034	0.100413	0.5X.MAPQ25	50000
S2	0.1	nonpruned	qpAdm	0.0925	0.08375	0.104	0.5X.MAPQ25	50000
S2	0.1	pruned	ADMIXTURE supervised	0.133057	0.115183	0.154281	0.5X.MAPQ25	50000
S2	0.1	pruned	ADMIXTURE unsupervised	0.133051	0.115195	0.154359	0.5X.MAPQ25	50000
S2	0.1	pruned	qpAdm	0.065	0.04475	0.084	0.5X.MAPQ25	50000
S2	0.5	nonpruned	ADMIXTURE supervised	0.562462	0.555885	0.569938	0.5X.MAPQ25	50000
S2	0.5	nonpruned	ADMIXTURE unsupervised	0.562462	0.555883	0.569938	0.5X.MAPQ25	50000
S2	0.5	nonpruned	qpAdm	0.5035	0.4875	0.51175	0.5X.MAPQ25	50000
S2	0.5	pruned	ADMIXTURE supervised	0.541026	0.529008	0.554749	0.5X.MAPQ25	50000
S2	0.5	pruned	ADMIXTURE unsupervised	0.541027	0.529008	0.554748	0.5X.MAPQ25	50000
S2	0.5	pruned	qpAdm	0.4495	0.43375	0.4735	0.5X.MAPQ25	50000
S2	0.9	nonpruned	ADMIXTURE supervised	0.941383	0.936166	0.949473	0.5X.MAPQ25	50000
S2	0.9	nonpruned	ADMIXTURE unsupervised	0.94138	0.936167	0.949468	0.5X.MAPQ25	50000
S2	0.9	nonpruned	qpAdm	0.903	0.899	0.91	0.5X.MAPQ25	50000
S2	0.9	pruned	ADMIXTURE supervised	0.898471	0.887791	0.91136	0.5X.MAPQ25	50000
S2	0.9	pruned	ADMIXTURE unsupervised	0.898303	0.887514	0.910558	0.5X.MAPQ25	50000
S2	0.9	pruned	qpAdm	0.8725	0.86325	0.887	0.5X.MAPQ25	50000
S3	0.1	nonpruned	ADMIXTURE supervised	0.0927451	0.0843983	0.102109	0.5X.MAPQ25	50000
S3	0.1	nonpruned	ADMIXTURE unsupervised	0.092743	0.0844011	0.102107	0.5X.MAPQ25	50000
S3	0.1	nonpruned	qpAdm	0.097	0.0855	0.10675	0.5X.MAPQ25	50000
S3	0.1	pruned	ADMIXTURE supervised	0.121708	0.111586	0.149846	0.5X.MAPQ25	50000
S3	0.1	pruned	ADMIXTURE unsupervised	0.121706	0.11158	0.149846	0.5X.MAPQ25	50000
S3	0.1	pruned	qpAdm	0.063	0.0375	0.087	0.5X.MAPQ25	50000
S3	0.5	nonpruned	ADMIXTURE supervised	0.571473	0.562695	0.57818	0.5X.MAPQ25	50000
S3	0.5	nonpruned	ADMIXTURE unsupervised	0.571473	0.562695	0.578181	0.5X.MAPQ25	50000
S3	0.5	nonpruned	qpAdm	0.511	0.4995	0.5215	0.5X.MAPQ25	50000
S3	0.5	pruned	ADMIXTURE supervised	0.545807	0.528617	0.553732	0.5X.MAPQ25	50000
S3	0.5	pruned	ADMIXTURE unsupervised	0.545807	0.528617	0.553732	0.5X.MAPQ25	50000
S3	0.5	pruned	qpAdm	0.4555	0.442	0.47375	0.5X.MAPQ25	50000
S3	0.9	nonpruned	ADMIXTURE supervised	0.944193	0.938275	0.950188	0.5X.MAPQ25	50000
S3	0.9	nonpruned	ADMIXTURE unsupervised	0.944192	0.938274	0.950188	0.5X.MAPQ25	50000
S3	0.9	nonpruned	qpAdm	0.906	0.9	0.91425	0.5X.MAPQ25	50000
S3	0.9	pruned	ADMIXTURE supervised	0.900378	0.892564	0.912195	0.5X.MAPQ25	50000
S3	0.9	pruned	ADMIXTURE unsupervised	0.89945	0.892475	0.912193	0.5X.MAPQ25	50000
S3	0.9	pruned	qpAdm	0.8755	0.864	0.889	0.5X.MAPQ25	50000
S1	0.1	nonpruned	ADMIXTURE supervised	0.125429	0.113141	0.134474	2.0X	20000
S1	0.1	nonpruned	ADMIXTURE unsupervised	0.125428	0.113141	0.134474	2.0X	20000
S1	0.1	nonpruned	qpAdm	0.106	0.096	0.113	2.0X	20000
S1	0.1	pruned	ADMIXTURE supervised	0.137477	0.126143	0.148307	2.0X	20000
S1	0.1	pruned	ADMIXTURE unsupervised	0.137476	0.126142	0.148306	2.0X	20000
S1	0.1	pruned	qpAdm	0.106	0.094	0.114	2.0X	20000
S1	0.5	nonpruned	ADMIXTURE supervised	0.585886	0.575867	0.591506	2.0X	20000
S1	0.5	nonpruned	ADMIXTURE unsupervised	0.585886	0.575867	0.591506	2.0X	20000
S1	0.5	nonpruned	qpAdm	0.507	0.49475	0.517	2.0X	20000
S1	0.5	pruned	ADMIXTURE supervised	0.581757	0.574332	0.587441	2.0X	20000
S1	0.5	pruned	ADMIXTURE unsupervised	0.581757	0.574332	0.587441	2.0X	20000
S1	0.5	pruned	qpAdm	0.501	0.4915	0.51025	2.0X	20000
S1	0.9	nonpruned	ADMIXTURE supervised	0.935317	0.931348	0.940184	2.0X	20000
S1	0.9	nonpruned	ADMIXTURE unsupervised	0.935317	0.931348	0.940183	2.0X	20000
S1	0.9	nonpruned	qpAdm	0.905	0.90025	0.909	2.0X	20000
S1	0.9	pruned	ADMIXTURE supervised	0.928764	0.923555	0.932727	2.0X	20000
S1	0.9	pruned	ADMIXTURE unsupervised	0.928765	0.923556	0.932724	2.0X	20000
S1	0.9	pruned	qpAdm	0.899	0.894	0.903	2.0X	20000
S2	0.1	nonpruned	ADMIXTURE supervised	0.120988	0.109884	0.130175	2.0X	20000
S2	0.1	nonpruned	ADMIXTURE unsupervised	0.120988	0.109884	0.130175	2.0X	20000
S2	0.1	nonpruned	qpAdm	0.106	0.093	0.111	2.0X	20000
S2	0.1	pruned	ADMIXTURE supervised	0.137106	0.123437	0.145219	2.0X	20000
S2	0.1	pruned	ADMIXTURE unsupervised	0.137108	0.123436	0.145218	2.0X	20000
S2	0.1	pruned	qpAdm	0.106	0.092	0.113	2.0X	20000
S2	0.5	nonpruned	ADMIXTURE supervised	0.579815	0.569287	0.584603	2.0X	20000
S2	0.5	nonpruned	ADMIXTURE unsupervised	0.579815	0.569287	0.584603	2.0X	20000
S2	0.5	nonpruned	qpAdm	0.505	0.48975	0.513	2.0X	20000
S2	0.5	pruned	ADMIXTURE supervised	0.576609	0.567558	0.582865	2.0X	20000
S2	0.5	pruned	ADMIXTURE unsupervised	0.576609	0.567558	0.582865	2.0X	20000
S2	0.5	pruned	qpAdm	0.4975	0.48725	0.50625	2.0X	20000
S2	0.9	nonpruned	ADMIXTURE supervised	0.93376	0.928426	0.937694	2.0X	20000
S2	0.9	nonpruned	ADMIXTURE unsupervised	0.933759	0.928427	0.937694	2.0X	20000
S2	0.9	nonpruned	qpAdm	0.903	0.899	0.90875	2.0X	20000
S2	0.9	pruned	ADMIXTURE supervised	0.926995	0.921733	0.930752	2.0X	20000
S2	0.9	pruned	ADMIXTURE unsupervised	0.926997	0.921733	0.930752	2.0X	20000
S2	0.9	pruned	qpAdm	0.897	0.89225	0.903	2.0X	20000
S3	0.1	nonpruned	ADMIXTURE supervised	0.127657	0.116482	0.136566	2.0X	20000
S3	0.1	nonpruned	ADMIXTURE unsupervised	0.127657	0.116483	0.136565	2.0X	20000
S3	0.1	nonpruned	qpAdm	0.108	0.0985	0.1175	2.0X	20000
S3	0.1	pruned	ADMIXTURE supervised	0.140822	0.128191	0.151341	2.0X	20000
S3	0.1	pruned	ADMIXTURE unsupervised	0.140822	0.128191	0.151341	2.0X	20000
S3	0.1	pruned	qpAdm	0.107	0.0955	0.116	2.0X	20000
S3	0.5	nonpruned	ADMIXTURE supervised	0.590925	0.580663	0.596677	2.0X	20000
S3	0.5	nonpruned	ADMIXTURE unsupervised	0.590925	0.580663	0.596677	2.0X	20000
S3	0.5	nonpruned	qpAdm	0.5135	0.499	0.52225	2.0X	20000
S3	0.5	pruned	ADMIXTURE supervised	0.587531	0.578522	0.59205	2.0X	20000
S3	0.5	pruned	ADMIXTURE unsupervised	0.587531	0.578522	0.59205	2.0X	20000
S3	0.5	pruned	qpAdm	0.5065	0.49275	0.518	2.0X	20000
S3	0.9	nonpruned	ADMIXTURE supervised	0.93868	0.933946	0.942645	2.0X	20000
S3	0.9	nonpruned	ADMIXTURE unsupervised	0.93868	0.933947	0.942645	2.0X	20000
S3	0.9	nonpruned	qpAdm	0.9055	0.90225	0.911	2.0X	20000
S3	0.9	pruned	ADMIXTURE supervised	0.930872	0.92402	0.934337	2.0X	20000
S3	0.9	pruned	ADMIXTURE unsupervised	0.930872	0.92402	0.934337	2.0X	20000
S3	0.9	pruned	qpAdm	0.9	0.89525	0.904	2.0X	20000
S1	0.1	nonpruned	ADMIXTURE supervised	0.10039	0.0909848	0.111698	2.0X	50000
S1	0.1	nonpruned	ADMIXTURE unsupervised	0.100388	0.0909847	0.111697	2.0X	50000
S1	0.1	nonpruned	qpAdm	0.095	0.08575	0.10575	2.0X	50000
S1	0.1	pruned	ADMIXTURE supervised	0.128923	0.115379	0.13999	2.0X	50000
S1	0.1	pruned	ADMIXTURE unsupervised	0.128923	0.115377	0.139993	2.0X	50000
S1	0.1	pruned	qpAdm	0.073	0.05675	0.09925	2.0X	50000
S1	0.5	nonpruned	ADMIXTURE supervised	0.566393	0.560564	0.574961	2.0X	50000
S1	0.5	nonpruned	ADMIXTURE unsupervised	0.566393	0.560564	0.574961	2.0X	50000
S1	0.5	nonpruned	qpAdm	0.507	0.5	0.515	2.0X	50000
S1	0.5	pruned	ADMIXTURE supervised	0.55031	0.544786	0.565481	2.0X	50000
S1	0.5	pruned	ADMIXTURE unsupervised	0.55031	0.544786	0.565481	2.0X	50000
S1	0.5	pruned	qpAdm	0.487	0.468	0.494	2.0X	50000
S1	0.9	nonpruned	ADMIXTURE supervised	0.929755	0.92299	0.934267	2.0X	50000
S1	0.9	nonpruned	ADMIXTURE unsupervised	0.929758	0.92299	0.934267	2.0X	50000
S1	0.9	nonpruned	qpAdm	0.905	0.9	0.90975	2.0X	50000
S1	0.9	pruned	ADMIXTURE supervised	0.913936	0.907216	0.925759	2.0X	50000
S1	0.9	pruned	ADMIXTURE unsupervised	0.913937	0.907212	0.925758	2.0X	50000
S1	0.9	pruned	qpAdm	0.8865	0.88125	0.896	2.0X	50000
S2	0.1	nonpruned	ADMIXTURE supervised	0.0989142	0.0898183	0.106898	2.0X	50000
S2	0.1	nonpruned	ADMIXTURE unsupervised	0.0989158	0.0898175	0.106898	2.0X	50000
S2	0.1	nonpruned	qpAdm	0.089	0.083	0.10325	2.0X	50000
S2	0.1	pruned	ADMIXTURE supervised	0.131238	0.110307	0.14095	2.0X	50000
S2	0.1	pruned	ADMIXTURE unsupervised	0.13124	0.110306	0.140949	2.0X	50000
S2	0.1	pruned	qpAdm	0.0755	0.05175	0.09675	2.0X	50000
S2	0.5	nonpruned	ADMIXTURE supervised	0.554884	0.54604	0.564339	2.0X	50000
S2	0.5	nonpruned	ADMIXTURE unsupervised	0.554884	0.54604	0.564339	2.0X	50000
S2	0.5	nonpruned	qpAdm	0.497	0.49	0.506	2.0X	50000
S2	0.5	pruned	ADMIXTURE supervised	0.543906	0.531628	0.55225	2.0X	50000
S2	0.5	pruned	ADMIXTURE unsupervised	0.543906	0.531628	0.55225	2.0X	50000
S2	0.5	pruned	qpAdm	0.474	0.467	0.484	2.0X	50000
S2	0.9	nonpruned	ADMIXTURE supervised	0.925828	0.92034	0.930424	2.0X	50000
S2	0.9	nonpruned	ADMIXTURE unsupervised	0.925828	0.92034	0.930423	2.0X	50000
S2	0.9	nonpruned	qpAdm	0.9015	0.89725	0.90775	2.0X	50000
S2	0.9	pruned	ADMIXTURE supervised	0.910247	0.903721	0.920937	2.0X	50000
S2	0.9	pruned	ADMIXTURE unsupervised	0.910247	0.90372	0.920938	2.0X	50000
S2	0.9	pruned	qpAdm	0.887	0.8765	0.89475	2.0X	50000
S3	0.1	nonpruned	ADMIXTURE supervised	0.107003	0.0975856	0.116862	2.0X	50000
S3	0.1	nonpruned	ADMIXTURE unsupervised	0.107002	0.0975854	0.116861	2.0X	50000
S3	0.1	nonpruned	qpAdm	0.0985	0.09025	0.11225	2.0X	50000
S3	0.1	pruned	ADMIXTURE supervised	0.130966	0.120023	0.145689	2.0X	50000
S3	0.1	pruned	ADMIXTURE unsupervised	0.130965	0.120019	0.145688	2.0X	50000
S3	0.1	pruned	qpAdm	0.0805	0.06375	0.1035	2.0X	50000
S3	0.5	nonpruned	ADMIXTURE supervised	0.57907	0.573386	0.58607	2.0X	50000
S3	0.5	nonpruned	ADMIXTURE unsupervised	0.57907	0.573386	0.58607	2.0X	50000
S3	0.5	nonpruned	qpAdm	0.519	0.509	0.527	2.0X	50000
S3	0.5	pruned	ADMIXTURE supervised	0.562625	0.554863	0.57041	2.0X	50000
S3	0.5	pruned	ADMIXTURE unsupervised	0.562625	0.554864	0.57041	2.0X	50000
S3	0.5	pruned	qpAdm	0.492	0.483	0.502	2.0X	50000
S3	0.9	nonpruned	ADMIXTURE supervised	0.934247	0.929857	0.940685	2.0X	50000
S3	0.9	nonpruned	ADMIXTURE unsupervised	0.934245	0.929857	0.940685	2.0X	50000
S3	0.9	nonpruned	qpAdm	0.91	0.90425	0.91675	2.0X	50000
S3	0.9	pruned	ADMIXTURE supervised	0.918981	0.908212	0.927486	2.0X	50000
S3	0.9	pruned	ADMIXTURE unsupervised	0.918981	0.908213	0.92749	2.0X	50000
S3	0.9	pruned	qpAdm	0.891	0.882	0.9055	2.0X	50000
